# Supplementary material for: Epidemiological burden of schistosomiasis among schoolchildren in conflict-stricken mesoendemic districts of Yemen: A decade after national mapping
Source: PLoS Negl Trop Dis. 2025 Nov 11;19(11):e0013723. doi: 10.1371/journal.pntd.0013723 (PMC12617871; doi:10.1371/journal.pntd.0013723)
Supplement: S1 Data — (XLSX) [file pntd.0013723.s001.xlsx]

## Sheet: Raw Data
District	Gender	Age2	Family_size2	Father_Education	Father_Occupation1	Mother_Occupation1	Toilet_House	Toilet_School	House_water_Source1	Dysuria	Visible_Hematuria	Microhematuria	Proteinuria	Diarrhea	Hematochezia	General_Water_contact	Wear_Shoes	Water_Discharges	Previous_Bilharzia	Treatment2	Any_Schisto	S.haematobium_Presence	S.mansoni_presence1	Dual_Infection	S.haematobium_Eggs10ml	S.mansoni_EPG	S.haem_intensity	S.mansoni_intensity	Endemicity_level	Age	Household_Size
2	0	1	0	0	0	0	0	1	0	0	0	0	0	0	0	1	0	1	0	0	0	0	0	0	0	0	0	0	1	12	8
2	1	0	0	1	1	1	0	1	0	0	0	0	0	0	0	0	0	1	0	1	0	0	0	0	0	0	0	0	1	9	7
2	1	1	0	0	0	1	0	0	0	1	1	0	0	0	0	1	0	1	1	0	0	0	0	0	0	0	0	0	1	12	7
2	0	1	0	1	1	1	0	0	0	0	0	0	1	0	0	0	0	0	1	1	0	0	0	0	0	0	0	0	1	11	4
2	0	1	1	0	1	1	0	0	0	0	0	0	1	0	0	1	0	1	0	1	0	0	0	0	0	0	0	0	1	11	10
2	0	0	0	1	1	1	0	0	0	0	0	0	0	0	0	1	0	0	0	0	0	0	0	0	0	0	0	0	1	9	7
2	1	1	0	0	0	0	0	0	0	0	0	0	0	0	0	1	1	1	1	1	0	0	0	0	0	0	0	0	1	13	8
2	0	1	0	0	0	1	1	0	0	1	0	0	0	0	0	1	1	1	0	0	0	0	0	0	0	0	0	0	1	10	4
2	0	0	0	0	0	1	1	0	0	0	0	0	0	0	0	0	0	1	0	0	0	0	0	0	0	0	0	0	1	6	4
2	0	0	1	0	0	1	0	0	0	0	0	0	0	0	0	0	0	1	0	0	0	0	0	0	0	0	0	0	1	7	9
2	1	1	1	0	0	1	0	0	0	0	0	0	0	0	0	1	0	0	0	0	0	0	0	0	0	0	0	0	1	10	11
2	0	0	0	0	0	1	0	0	0	0	0	0	1	0	0	1	0	1	1	1	0	0	0	0	0	0	0	0	1	9	8
2	1	1	0	0	0	1	0	0	0	0	0	0	0	0	0	1	0	1	1	1	0	0	0	0	0	0	0	0	1	10	5
2	0	0	1	0	0	0	0	0	0	0	0	0	0	0	0	1	0	1	1	1	0	0	0	0	0	0	0	0	1	7	9
2	0	1	1	0	1	1	0	0	0	0	0	0	0	0	0	1	0	0	0	1	0	0	0	0	0	0	0	0	1	11	11
2	0	1	1	1	1	1	0	0	0	0	0	0	0	0	0	0	0	1	0	0	0	0	0	0	0	0	0	0	1	10	11
2	0	1	1	0	1	1	0	0	0	0	0	0	0	0	0	0	0	0	0	1	0	0	0	0	0	0	0	0	1	10	9
2	1	1	0	0	0	1	0	0	0	0	0	0	0	0	0	1	0	1	0	0	0	0	0	0	0	0	0	0	1	11	8
2	1	0	1	0	0	0	0	0	0	0	0	0	0	0	0	1	0	1	0	0	0	0	0	0	0	0	0	0	1	8	9
2	1	0	0	0	0	1	0	0	0	0	0	0	1	0	0	0	0	1	0	0	0	0	0	0	0	0	0	0	1	8	6
2	1	0	0	0	0	1	0	0	0	0	0	0	0	0	0	1	0	1	0	1	0	0	0	0	0	0	0	0	1	8	6
2	1	0	0	1	1	1	0	0	0	0	0	0	0	0	0	0	0	1	0	0	0	0	0	0	0	0	0	0	1	9	6
2	0	0	0	1	1	1	0	0	0	0	0	0	0	0	0	1	0	1	0	0	0	0	0	0	0	0	0	0	1	8	6
2	0	0	0	1	1	1	0	0	0	0	0	0	1	0	0	1	0	1	0	0	0	0	0	0	0	0	0	0	1	9	8
2	0	0	0	1	1	1	0	0	0	0	0	0	0	0	0	0	0	1	0	0	0	0	0	0	0	0	0	0	1	7	4
2	0	1	1	0	1	1	0	0	0	0	0	0	0	0	0	1	0	0	1	1	0	0	0	0	0	0	0	0	1	12	11
2	1	0	0	1	1	1	0	0	0	0	0	0	0	0	0	1	0	1	0	0	0	0	0	0	0	0	0	0	1	8	6
2	0	0	0	0	0	1	0	0	0	0	0	0	0	0	0	1	0	0	1	1	0	0	0	0	0	0	0	0	1	9	4
2	0	0	0	0	0	1	0	0	0	0	0	0	1	0	0	1	0	0	0	1	0	0	0	0	0	0	0	0	1	9	6
2	1	0	0	0	0	1	0	0	0	0	0	0	0	0	0	1	1	1	0	1	0	0	0	0	0	0	0	0	1	8	5
2	0	1	0	0	#NULL!	1	0	0	0	0	1	0	0	0	0	1	0	0	0	0	0	0	0	0	0	0	0	0	1	13	8
2	0	0	0	0	#NULL!	1	0	0	0	0	0	0	0	0	0	0	0	0	0	0	0	0	0	0	0	0	0	0	1	6	8
2	1	0	1	0	#NULL!	1	0	0	0	1	0	0	1	0	0	0	0	1	0	1	0	0	0	0	0	0	0	0	1	7	10
2	0	0	0	0	1	1	0	0	0	0	0	0	0	0	0	0	0	1	0	0	0	0	0	0	0	0	0	0	1	7	7
2	1	0	0	1	1	1	0	0	0	0	0	0	0	0	0	0	0	1	0	0	0	0	0	0	0	0	0	0	1	7	6
2	1	0	0	1	1	1	0	0	0	0	0	0	0	1	0	1	0	1	0	0	0	0	0	0	0	0	0	0	1	6	6
2	0	0	0	0	#NULL!	1	0	0	0	0	0	0	0	1	0	0	0	1	0	0	0	0	0	0	0	0	0	0	1	5	6
2	1	0	0	0	1	1	1	0	0	0	0	0	0	0	0	1	0	1	0	0	0	0	0	0	0	0	0	0	1	9	6
2	1	1	0	1	1	1	0	0	0	0	0	0	0	0	0	1	0	1	0	0	0	0	0	0	0	0	0	0	1	10	5
2	1	0	0	1	1	1	0	0	0	0	0	0	0	0	0	1	0	1	0	0	0	0	0	0	0	0	0	0	1	9	5
2	1	1	0	0	0	1	0	0	0	1	0	0	0	0	0	1	0	1	1	1	0	0	0	0	0	0	0	0	1	14	6
2	0	0	0	0	0	1	0	0	0	0	0	0	0	0	0	0	0	0	0	0	0	0	0	0	0	0	0	0	1	6	5
2	1	0	0	0	0	1	0	0	0	0	0	0	0	0	0	0	0	1	0	0	0	0	0	0	0	0	0	0	1	6	8
2	1	0	0	1	1	1	0	0	0	0	0	0	0	0	0	1	1	1	0	0	0	0	0	0	0	0	0	0	1	7	8
2	0	1	1	0	0	1	0	0	0	1	0	0	0	0	0	1	0	1	1	1	0	0	0	0	0	0	0	0	1	10	9
2	1	1	0	0	0	1	0	0	0	0	0	0	0	0	0	1	0	1	0	0	0	0	0	0	0	0	0	0	1	14	6
2	1	1	0	1	1	1	0	0	0	0	0	0	0	0	0	1	0	1	1	1	0	0	0	0	0	0	0	0	1	11	8
2	0	1	1	0	0	0	0	0	0	1	0	0	0	0	0	1	0	1	1	1	0	0	0	0	0	0	0	0	1	14	10
2	1	1	0	0	0	1	0	0	0	0	0	0	0	0	0	1	0	1	1	1	0	0	0	0	0	0	0	0	1	12	7
2	1	0	0	0	0	1	0	0	0	0	0	0	1	0	0	1	0	1	0	1	0	0	0	0	0	0	0	0	1	8	6
2	1	0	0	1	1	1	0	0	0	0	0	0	0	0	0	0	0	1	0	0	0	0	0	0	0	0	0	0	1	9	6
2	0	0	0	1	1	1	0	0	0	0	0	0	1	0	0	1	0	1	0	0	0	0	0	0	0	0	0	0	1	8	6
2	0	0	0	1	1	1	0	0	0	0	0	0	0	0	0	1	0	1	0	0	0	0	0	0	0	0	0	0	1	9	8
2	0	0	0	1	1	1	0	0	0	0	0	0	1	0	0	0	0	1	0	0	0	0	0	0	0	0	0	0	1	7	4
2	0	1	1	0	1	1	0	0	0	0	0	0	0	0	0	1	0	0	1	1	0	0	0	0	0	0	0	0	1	12	11
2	1	1	0	1	1	1	0	0	0	1	0	0	0	0	0	1	0	1	0	1	0	0	0	0	0	0	0	0	1	10	6
2	0	0	0	1	1	1	0	0	0	1	0	0	0	0	0	1	0	1	0	0	0	0	0	0	0	0	0	0	1	9	6
2	1	1	0	1	1	1	0	0	0	0	0	0	1	0	0	0	0	1	0	0	0	0	0	0	0	0	0	0	1	15	3
2	0	0	0	0	0	1	0	0	0	1	0	0	0	1	0	1	0	0	0	1	0	0	0	0	0	0	0	0	1	9	4
2	0	1	1	0	0	1	0	0	0	0	0	0	0	1	0	1	0	1	1	1	0	0	0	0	0	0	0	0	1	12	9
2	1	1	0	0	0	1	0	1	0	0	0	0	0	0	0	1	0	0	1	1	0	0	0	0	0	0	0	0	1	10	6
2	0	1	0	0	1	1	0	1	0	0	0	0	0	1	0	1	0	1	0	0	0	0	0	0	0	0	0	0	1	11	6
2	0	1	1	0	0	1	0	1	0	0	0	0	0	0	0	1	0	0	0	1	0	0	0	0	0	0	0	0	1	12	12
2	1	1	0	1	1	1	0	1	0	1	0	0	1	0	0	1	0	1	1	1	0	0	0	0	0	0	0	0	1	10	6
2	0	0	0	1	1	1	0	1	0	0	0	0	0	0	0	1	0	1	0	1	0	0	0	0	0	0	0	0	1	8	7
2	0	0	0	1	1	1	0	1	0	0	0	0	0	0	0	1	1	1	0	0	0	0	0	0	0	0	0	0	1	9	5
2	1	1	1	0	1	1	0	1	0	0	0	0	1	0	0	1	0	1	0	1	0	0	0	0	0	0	0	0	1	11	10
2	1	1	1	1	1	1	0	1	0	0	0	1	0	1	0	1	0	0	0	0	0	0	0	0	0	0	0	0	1	15	10
2	0	1	0	0	1	1	0	1	0	0	0	0	0	1	0	1	0	1	0	0	0	0	0	0	0	0	0	0	1	11	7
2	0	1	1	1	1	1	0	1	0	1	0	0	0	0	0	0	0	0	0	1	0	0	0	0	0	0	0	0	1	15	11
2	0	0	0	0	0	1	0	1	0	1	0	0	0	0	0	1	0	1	0	0	0	0	0	0	0	0	0	0	1	8	8
2	0	1	1	0	0	1	0	1	0	1	0	0	1	1	1	1	0	1	0	1	0	0	0	0	0	0	0	0	1	14	9
2	0	1	0	0	0	0	0	1	0	0	0	0	0	0	0	1	0	1	0	0	0	0	0	0	0	0	0	0	1	12	8
2	1	0	0	1	1	1	0	1	0	0	0	0	0	0	0	0	0	1	0	1	0	0	0	0	0	0	0	0	1	9	7
2	1	1	0	0	0	1	0	1	0	1	0	0	0	0	0	1	0	1	1	1	0	0	0	0	0	0	0	0	1	12	7
2	0	1	0	1	1	1	0	1	0	0	0	0	0	0	0	0	0	0	1	1	0	0	0	0	0	0	0	0	1	11	4
2	0	1	1	0	1	1	0	1	0	0	0	0	1	0	0	1	0	1	0	1	0	0	0	0	0	0	0	0	1	11	10
2	0	0	0	1	1	1	0	1	0	0	0	0	0	0	0	1	0	0	0	1	0	0	0	0	0	0	0	0	1	9	7
2	0	1	0	0	1	0	0	1	0	0	0	0	0	0	0	1	1	1	1	1	0	0	0	0	0	0	0	0	1	13	8
2	0	1	0	0	1	1	1	1	0	1	0	0	0	0	0	1	1	1	0	0	0	0	0	0	0	0	0	0	1	10	4
2	0	0	0	0	1	1	1	1	0	0	0	0	1	0	0	0	0	1	0	0	0	0	0	0	0	0	0	0	1	6	4
2	0	0	1	0	0	1	0	1	0	0	0	1	0	0	0	0	0	1	0	0	0	0	0	0	0	0	0	0	1	7	9
2	0	1	1	0	0	1	0	1	0	0	0	0	0	0	0	1	0	0	0	0	0	0	0	0	0	0	0	0	1	10	11
2	0	0	0	0	0	1	0	1	0	0	0	0	0	0	0	0	0	1	1	1	0	0	0	0	0	0	0	0	1	9	8
2	1	1	0	0	0	1	0	1	0	0	0	0	0	0	0	1	0	1	1	1	0	0	0	0	0	0	0	0	1	10	5
2	0	0	1	0	0	0	0	1	0	0	0	0	0	0	0	1	0	1	1	1	0	0	0	0	0	0	0	0	1	7	9
2	0	1	1	0	1	1	0	1	0	0	0	0	0	0	0	1	0	0	0	1	0	0	0	0	0	0	0	0	1	11	11
2	0	1	1	1	1	1	0	1	0	1	0	0	0	0	0	0	0	1	0	0	0	0	0	0	0	0	0	0	1	10	11
2	0	1	1	0	1	1	0	1	0	0	0	0	0	0	0	0	0	0	0	0	0	0	0	0	0	0	0	0	1	10	9
2	1	1	0	0	1	1	0	1	0	0	0	0	0	0	0	1	0	1	0	0	0	0	0	0	0	0	0	0	1	11	8
2	0	0	1	0	0	0	0	1	0	0	0	0	0	0	0	1	0	1	0	0	0	0	0	0	0	0	0	0	1	8	9
2	1	0	0	0	1	1	0	0	0	0	0	0	0	0	0	0	0	1	0	0	0	0	0	0	0	0	0	0	1	8	6
2	0	1	1	0	0	0	0	0	0	1	0	0	0	0	0	1	0	1	1	1	0	0	0	0	0	0	0	0	1	14	10
2	1	0	0	0	0	1	0	0	0	0	0	0	0	0	0	1	0	1	0	1	0	0	0	0	0	0	0	0	1	8	6
2	1	0	0	1	1	1	0	0	0	0	0	0	0	0	0	0	0	1	0	0	0	0	0	0	0	0	0	0	1	9	6
2	0	0	0	1	1	1	0	0	0	0	0	0	0	0	0	1	0	1	0	0	0	0	0	0	0	0	0	0	1	8	6
2	0	0	0	1	1	1	0	0	0	0	0	0	0	0	0	1	0	1	0	0	0	0	0	0	0	0	0	0	1	9	8
2	0	0	0	1	1	1	0	0	0	0	0	0	0	0	0	0	0	1	0	0	0	0	0	0	0	0	0	0	1	7	4
2	0	1	1	0	1	1	0	0	0	0	0	0	0	0	0	1	0	0	1	1	0	0	0	0	0	0	0	0	1	12	11
2	1	0	0	1	1	1	0	0	0	0	0	0	1	0	0	1	0	1	0	0	0	0	0	0	0	0	0	0	1	8	6
2	0	0	0	0	0	1	0	0	0	0	0	0	0	0	0	1	0	0	1	1	0	0	0	0	0	0	0	0	1	9	4
2	0	0	0	0	0	1	0	0	0	0	0	0	0	0	0	1	0	0	0	1	0	0	0	0	0	0	0	0	1	9	6
2	1	0	0	0	0	1	0	0	0	0	0	0	0	0	0	1	1	1	0	1	0	0	0	0	0	0	0	0	1	8	5
2	0	0	0	0	1	1	0	0	0	0	0	0	1	0	0	0	0	0	0	0	0	0	0	0	0	0	0	0	1	6	8
2	1	0	1	0	0	1	0	0	0	1	0	0	0	0	0	0	0	1	0	0	0	0	0	0	0	0	0	0	1	7	10
2	0	0	0	0	1	1	0	0	0	0	0	0	0	0	0	0	0	1	0	1	0	0	0	0	0	0	0	0	1	7	7
2	1	0	0	1	1	1	0	0	0	0	0	0	0	0	0	0	0	1	0	1	0	0	0	0	0	0	0	0	1	7	6
2	1	0	0	1	1	1	0	0	0	0	0	0	0	1	0	1	0	1	0	1	0	0	0	0	0	0	0	0	1	6	6
2	0	0	0	0	1	1	0	0	0	0	1	0	0	1	0	0	0	1	0	0	0	0	0	0	0	0	0	0	1	5	6
2	1	0	0	0	1	1	1	0	0	0	0	0	0	0	0	1	0	1	0	0	0	0	0	0	0	0	0	0	1	9	6
2	1	1	0	1	1	1	0	0	0	0	0	1	1	0	0	1	0	1	0	0	0	0	0	0	0	0	0	0	1	10	5
2	1	0	0	1	1	1	0	0	0	0	0	0	0	0	0	1	0	1	0	0	0	0	0	0	0	0	0	0	1	9	5
2	1	1	0	0	0	1	0	0	0	1	0	0	0	0	0	1	0	1	1	1	0	0	0	0	0	0	0	0	1	14	6
2	0	0	0	0	0	1	0	0	0	0	0	0	0	0	0	0	0	0	0	0	0	0	0	0	0	0	0	0	1	6	5
2	1	0	0	0	0	1	0	0	0	0	0	0	0	0	0	0	0	1	0	0	0	0	0	0	0	0	0	0	1	6	8
2	1	0	0	1	1	1	0	0	0	0	0	0	1	0	0	1	1	1	0	1	0	0	0	0	0	0	0	0	1	7	8
3	1	1	0	1	0	1	0	0	1	1	0	0	0	0	0	1	0	0	0	0	0	0	0	0	0	0	0	0	1	14	4
3	1	1	0	1	0	1	0	0	1	0	0	0	0	1	0	0	0	0	0	1	0	0	0	0	0	0	0	0	1	15	4
3	1	1	0	0	0	0	0	0	1	1	0	0	1	0	0	0	0	0	0	1	0	0	0	0	0	0	0	0	1	13	8
3	1	0	0	1	0	1	0	0	1	0	0	0	0	0	0	0	0	0	0	1	0	0	0	0	0	0	0	0	1	8	6
3	1	0	0	1	0	1	0	0	1	0	0	0	0	0	0	1	0	0	0	1	0	0	0	0	0	0	0	0	1	7	4
3	1	0	0	1	0	1	0	0	1	0	0	0	0	0	0	0	0	0	0	1	0	0	0	0	0	0	0	0	1	8	6
3	0	1	0	1	1	1	0	0	1	0	0	0	0	0	0	0	0	0	0	1	0	0	0	0	0	0	0	0	1	12	6
3	1	0	0	1	0	1	0	0	1	0	0	0	0	0	0	0	0	0	0	1	0	0	0	0	0	0	0	0	1	7	4
3	1	0	0	1	0	1	0	0	1	0	0	0	0	0	0	1	0	0	0	1	0	0	0	0	0	0	0	0	1	8	6
3	0	1	0	1	0	1	0	0	1	0	0	1	1	0	0	1	0	0	0	0	0	0	0	0	0	0	0	0	1	14	5
3	1	1	0	1	0	1	0	0	1	0	0	0	0	0	0	0	0	1	0	0	0	0	0	0	0	0	0	0	1	12	7
3	0	1	0	0	0	1	0	0	1	1	0	0	1	0	0	0	0	0	1	1	0	0	0	0	0	0	0	0	1	12	7
3	0	1	0	1	1	1	0	0	1	0	0	0	0	0	0	1	0	0	0	0	0	0	0	0	0	0	0	0	1	15	4
3	1	0	0	1	0	1	0	0	1	0	0	0	0	0	0	0	0	0	0	0	0	0	0	0	0	0	0	0	1	9	4
3	0	1	0	1	1	1	0	0	1	0	0	0	0	0	0	1	0	1	0	0	0	0	0	0	0	0	0	0	1	14	5
3	1	1	0	1	0	1	0	0	1	0	0	0	0	0	0	0	0	1	0	0	0	0	0	0	0	0	0	0	1	12	7
3	0	1	0	1	1	1	0	0	1	0	0	0	0	0	0	1	0	1	0	0	0	0	0	0	0	0	0	0	1	10	6
3	1	1	1	1	1	1	0	0	1	1	0	0	0	0	0	0	0	1	0	1	0	0	0	0	0	0	0	0	1	13	14
3	1	1	0	1	1	1	0	0	1	0	0	0	0	0	0	1	1	0	0	0	0	0	0	0	0	0	0	0	1	14	4
3	1	0	0	1	1	1	0	0	1	0	0	0	0	0	0	0	1	1	0	0	0	0	0	0	0	0	0	0	1	7	5
3	1	0	0	1	1	1	0	0	1	0	0	0	0	0	0	1	0	1	0	0	0	0	0	0	0	0	0	0	1	8	6
3	0	1	0	0	0	1	0	0	1	1	0	0	0	0	0	0	0	0	1	1	0	0	0	0	0	0	0	0	1	12	7
3	1	1	1	1	1	1	0	0	1	0	0	0	0	0	0	1	1	1	0	1	0	0	0	0	0	0	0	0	1	14	10
3	1	1	0	1	1	1	0	0	1	0	0	0	0	0	0	0	0	1	0	0	0	0	0	0	0	0	0	0	1	13	7
3	1	0	0	1	1	1	0	0	1	1	0	0	0	0	0	0	0	0	0	0	0	0	0	0	0	0	0	0	1	8	4
3	0	1	0	1	1	1	0	0	1	0	1	0	0	0	0	0	0	0	0	1	0	0	0	0	0	0	0	0	1	12	6
3	0	1	0	1	0	1	0	0	1	0	0	0	0	0	0	0	0	0	0	0	0	0	0	0	0	0	0	0	1	15	5
3	1	0	0	1	1	1	0	0	1	0	0	0	0	0	0	0	0	0	0	0	0	0	0	0	0	0	0	0	1	7	4
3	0	1	0	1	1	1	0	0	1	1	0	0	0	1	0	0	0	0	0	1	0	0	0	0	0	0	0	0	1	10	7
3	0	1	0	1	1	1	0	0	1	0	0	0	0	0	0	0	0	1	0	0	0	0	0	0	0	0	0	0	1	10	6
3	1	1	0	1	1	1	0	0	1	0	0	0	0	0	0	1	1	0	0	0	0	0	0	0	0	0	0	0	1	14	6
3	1	0	1	0	0	1	0	0	1	0	0	0	0	1	0	0	0	0	1	1	0	0	0	0	0	0	0	0	1	9	9
3	1	1	0	0	1	1	0	0	1	0	0	0	0	0	0	0	1	0	1	1	0	0	0	0	0	0	0	0	1	15	8
3	0	1	0	1	1	1	0	0	1	0	0	0	0	0	0	1	1	0	0	0	0	0	0	0	0	0	0	0	1	10	7
3	0	1	1	0	1	1	0	0	1	1	0	0	0	0	0	0	0	1	1	1	0	0	0	0	0	0	0	0	1	10	9
3	1	0	0	1	1	1	0	0	1	0	0	0	0	0	0	1	0	0	0	0	0	0	0	0	0	0	0	0	1	8	6
3	1	1	0	0	1	1	0	0	1	0	0	0	1	1	0	1	1	1	1	1	0	0	0	0	0	0	0	0	1	15	5
3	1	1	0	1	1	1	0	0	1	0	0	1	1	0	0	1	1	0	0	0	0	0	0	0	0	0	0	0	1	14	6
3	0	1	1	0	0	1	0	0	1	1	0	0	0	0	0	0	0	1	1	1	0	0	0	0	0	0	0	0	1	10	9
3	0	0	0	0	1	1	0	0	1	0	0	0	0	0	0	0	0	0	0	0	0	0	0	0	0	0	0	0	1	7	7
3	0	1	0	0	1	1	0	0	1	0	0	0	0	0	0	1	1	0	0	0	0	0	0	0	0	0	0	0	1	11	8
3	1	1	0	1	1	1	0	0	1	0	0	0	0	0	0	1	1	0	0	0	0	0	0	0	0	0	0	0	1	14	6
3	0	1	1	0	0	1	0	0	1	0	0	0	0	0	0	1	1	1	1	1	0	0	0	0	0	0	0	0	1	10	9
3	1	1	0	0	1	1	0	0	1	0	0	0	0	0	0	0	0	0	0	1	0	0	0	0	0	0	0	0	1	14	7
3	1	1	0	0	1	1	0	0	0	1	0	0	1	0	0	1	1	0	1	1	0	0	0	0	0	0	0	0	1	13	7
3	1	1	0	0	0	1	0	0	1	0	0	0	0	0	0	0	0	0	0	0	0	0	0	0	0	0	0	0	1	12	8
3	1	0	0	1	1	1	0	0	0	0	0	0	0	0	0	1	0	0	0	0	0	0	0	0	0	0	0	0	1	7	4
3	1	1	0	0	1	1	0	0	1	0	0	0	0	0	0	1	0	0	1	1	0	0	0	0	0	0	0	0	1	10	8
3	1	0	0	1	0	1	0	0	0	1	0	0	0	0	0	0	0	0	0	1	0	0	0	0	0	0	0	0	1	8	6
3	0	1	1	0	1	1	0	0	1	0	0	0	0	0	0	0	0	0	1	1	0	0	0	0	0	0	0	0	1	10	9
3	0	0	0	0	0	1	0	0	1	0	0	0	0	1	0	0	1	0	0	1	0	0	0	0	0	0	0	0	1	7	8
3	0	1	1	0	1	1	0	0	0	1	0	0	0	0	0	1	1	0	1	1	0	0	0	0	0	0	0	0	1	14	12
3	0	0	0	1	1	1	0	0	1	0	0	0	0	0	0	1	1	0	0	0	0	0	0	0	0	0	0	0	1	8	6
3	0	1	0	1	1	1	0	0	1	0	0	0	0	0	0	0	0	1	0	0	0	0	0	0	0	0	0	0	1	10	6
3	0	1	1	0	1	1	0	0	0	0	0	0	0	0	0	1	1	0	0	1	0	0	0	0	0	0	0	0	1	12	12
3	1	1	0	0	0	1	0	0	0	0	0	0	1	1	0	0	0	0	0	1	0	0	0	0	0	0	0	0	1	12	6
3	1	1	1	0	1	1	0	0	0	0	0	0	0	0	0	1	0	0	0	1	0	0	0	0	0	0	0	0	1	14	10
3	0	0	1	0	1	1	0	0	1	0	0	0	0	0	0	1	1	0	1	1	0	0	0	0	0	0	0	0	1	9	14
3	0	1	0	0	0	1	0	0	0	0	0	0	0	0	0	0	1	0	0	0	0	0	0	0	0	0	0	0	1	14	5
3	0	0	1	0	1	1	0	0	0	1	0	1	0	0	0	0	1	0	0	1	0	0	0	0	0	0	0	0	1	9	11
3	0	0	0	0	1	1	0	0	0	0	0	0	0	0	0	1	1	0	1	1	0	0	0	0	0	0	0	0	1	9	6
3	0	1	0	1	1	1	0	0	1	0	0	0	0	0	0	1	0	0	0	0	0	0	0	0	0	0	0	0	1	12	4
3	1	0	0	1	0	1	0	0	0	1	0	0	0	0	0	1	0	0	0	1	0	0	0	0	0	0	0	0	1	8	6
3	1	0	0	1	1	1	0	0	1	0	0	0	0	0	0	1	0	0	0	0	0	0	0	0	0	0	0	0	1	7	5
3	0	1	1	0	1	1	0	0	0	0	0	0	0	0	0	1	1	0	1	1	0	0	0	0	0	0	0	0	1	12	10
3	0	0	1	0	1	1	0	0	0	1	0	0	0	0	0	0	0	0	0	1	0	0	0	0	0	0	0	0	1	9	11
3	0	1	0	0	0	1	0	0	0	0	0	0	0	0	0	1	0	0	0	0	0	0	0	0	0	0	0	0	1	11	6
3	0	1	0	1	1	1	0	0	1	0	0	0	0	1	0	0	0	0	0	0	0	0	0	0	0	0	0	0	1	12	6
3	0	0	1	1	1	1	0	0	1	0	0	0	0	0	1	1	1	1	0	1	0	0	0	0	0	0	0	0	1	9	9
3	0	0	0	1	0	0	0	0	1	0	0	0	0	0	0	0	0	0	0	0	0	0	0	0	0	0	0	0	1	7	4
3	0	0	0	0	0	0	0	0	0	0	0	0	0	0	0	0	0	0	0	1	0	0	0	0	0	0	0	0	1	8	8
3	0	1	1	0	1	1	0	0	0	1	0	0	0	0	0	1	0	0	0	1	0	0	0	0	0	0	0	0	1	10	10
3	0	0	0	0	0	1	0	0	0	0	0	0	0	0	0	1	0	0	0	1	0	0	0	0	0	0	0	0	1	9	6
3	0	1	1	1	1	1	0	0	0	0	0	0	0	0	0	1	1	0	0	0	0	0	0	0	0	0	0	0	1	15	10
3	0	1	1	0	1	1	0	0	0	0	0	0	0	0	0	0	0	0	0	1	0	0	0	0	0	0	0	0	1	13	13
3	0	1	1	1	1	1	0	0	0	0	1	0	0	0	0	1	0	0	0	1	0	0	0	0	0	0	0	0	1	15	10
3	0	1	1	0	1	1	0	0	0	0	0	0	0	0	0	1	0	0	0	0	0	0	0	0	0	0	0	0	1	14	11
3	0	0	1	1	1	1	0	0	1	0	0	0	0	0	0	0	0	1	0	1	0	0	0	0	0	0	0	0	1	8	13
3	0	1	1	0	1	1	0	0	0	1	0	1	1	0	0	1	1	0	1	1	0	0	0	0	0	0	0	0	1	13	12
3	0	1	1	0	1	1	0	0	1	0	0	0	0	0	0	0	0	0	0	1	0	0	0	0	0	0	0	0	1	10	10
3	1	1	0	1	0	1	0	0	1	0	0	0	0	0	0	1	1	0	0	0	0	0	0	0	0	0	0	0	1	13	4
3	0	0	1	1	1	1	0	0	1	1	0	1	1	0	0	1	1	0	0	0	0	0	0	0	0	0	0	0	1	9	10
3	0	1	0	0	1	1	0	0	0	0	0	0	0	0	0	0	1	0	1	1	0	0	0	0	0	0	0	0	1	11	8
3	0	1	1	1	1	1	0	0	0	0	0	0	0	0	0	1	0	0	0	1	0	0	0	0	0	0	0	0	1	10	9
3	0	0	0	1	1	1	0	0	1	0	0	0	0	0	0	1	1	0	0	1	0	0	0	0	0	0	0	0	1	8	6
3	0	1	0	1	1	1	0	0	1	0	0	0	0	0	0	0	0	1	0	1	0	0	0	0	0	0	0	0	1	10	6
3	0	1	1	0	1	1	0	0	0	0	0	0	0	0	0	1	1	0	0	1	0	0	0	0	0	0	0	0	1	12	12
3	1	1	0	0	0	1	0	0	0	0	0	0	0	1	0	0	0	0	0	1	0	0	0	0	0	0	0	0	1	12	6
3	1	1	1	0	1	1	0	0	0	0	0	0	1	0	0	1	0	0	0	1	0	0	0	0	0	0	0	0	1	14	10
3	0	0	1	0	0	1	0	0	0	0	0	0	0	0	0	0	0	0	0	1	0	0	0	0	0	0	0	0	1	8	10
3	0	1	0	1	1	1	0	0	0	0	0	0	0	0	0	1	0	0	0	1	0	0	0	0	0	0	0	0	1	14	3
3	1	0	0	1	1	1	0	0	1	0	0	0	0	0	0	0	0	0	0	1	0	0	0	0	0	0	0	0	1	8	4
3	1	0	1	0	1	1	0	0	0	0	0	0	0	0	0	1	0	0	0	0	0	0	0	0	0	0	0	0	1	9	9
3	1	1	0	0	0	1	0	0	1	0	0	0	0	0	0	0	1	1	0	1	0	0	0	0	0	0	0	0	1	12	8
3	0	1	1	0	1	1	0	0	1	0	0	0	0	0	0	1	0	0	0	1	0	0	0	0	0	0	0	0	1	10	10
3	1	0	0	1	1	1	0	0	1	0	0	0	0	0	0	0	0	0	0	0	0	0	0	0	0	0	0	0	1	8	5
3	0	1	1	0	1	1	0	0	0	1	0	1	1	0	0	1	1	0	1	1	0	0	0	0	0	0	0	0	1	13	12
3	0	1	1	0	1	1	0	0	1	0	0	0	0	0	0	0	0	0	0	1	0	0	0	0	0	0	0	0	1	10	10
3	1	1	0	1	1	1	0	0	1	0	0	0	0	0	0	1	0	0	0	0	0	0	0	0	0	0	0	0	1	13	4
4	0	1	0	0	0	0	0	0	0	0	0	0	0	0	0	0	0	1	0	0	0	0	0	0	0	0	0	0	1	12	8
4	1	0	0	1	1	1	0	0	0	0	0	0	0	1	0	0	0	1	0	1	0	0	0	0	0	0	0	0	1	9	7
4	1	1	0	0	1	1	0	0	0	0	0	0	0	0	0	0	0	1	0	1	0	0	0	0	0	0	0	0	1	12	6
4	0	1	0	1	1	1	0	0	0	0	0	0	0	0	0	0	0	0	1	1	0	0	0	0	0	0	0	0	1	11	4
4	0	1	1	0	1	1	0	0	0	0	0	0	0	0	0	1	0	1	0	1	0	0	0	0	0	0	0	0	1	11	10
4	0	0	0	1	1	1	0	0	0	0	0	0	0	0	0	1	0	0	0	1	0	0	0	0	0	0	0	0	1	9	7
4	0	1	0	0	1	1	1	0	0	1	0	0	0	0	0	1	1	1	0	0	0	0	0	0	0	0	0	0	1	10	4
4	0	0	0	0	1	1	1	0	0	0	0	0	0	0	0	0	0	1	0	0	0	0	0	0	0	0	0	0	1	6	4
4	0	0	1	0	0	1	0	0	0	0	0	0	0	0	1	0	0	1	0	0	0	0	0	0	0	0	0	0	1	9	9
4	0	1	1	0	1	1	0	0	0	0	0	0	0	0	0	1	0	1	1	1	0	0	0	0	0	0	0	0	1	11	9
4	1	1	0	1	1	1	0	0	0	1	0	0	1	0	0	1	0	0	1	1	0	0	0	0	0	0	0	0	1	11	7
4	0	0	0	0	0	1	0	0	0	0	0	0	0	0	0	1	0	1	1	1	0	0	0	0	0	0	0	0	1	9	8
4	1	1	0	0	0	1	0	0	0	0	0	0	0	0	0	1	0	1	1	1	0	0	0	0	0	0	0	0	1	10	5
4	0	0	1	0	0	0	0	1	0	0	0	0	0	0	0	1	0	1	1	1	0	0	0	0	0	0	0	0	1	7	9
4	0	1	1	1	1	1	0	1	0	0	0	0	0	0	0	0	0	1	0	0	0	0	0	0	0	0	0	0	1	10	11
4	0	1	1	0	1	1	0	1	0	0	0	0	0	1	0	0	0	0	0	0	0	0	0	0	0	0	0	0	1	10	9
4	1	0	1	0	0	0	0	1	0	0	0	0	0	0	0	1	0	1	0	0	0	0	0	0	0	0	0	0	1	8	9
4	1	0	0	0	1	1	0	1	0	0	0	0	0	0	0	0	0	1	0	0	0	0	0	0	0	0	0	0	1	8	6
4	1	1	0	0	1	1	0	1	0	0	0	0	0	0	0	1	0	1	1	1	0	0	0	0	0	0	0	0	1	12	7
4	1	0	0	0	0	1	0	1	0	0	0	0	1	0	0	1	0	1	0	1	0	0	0	0	0	0	0	0	1	8	6
4	1	0	0	1	1	1	0	1	0	0	0	0	0	0	0	0	0	1	0	0	0	0	0	0	0	0	0	0	1	9	6
4	0	0	0	1	1	1	0	1	0	0	0	0	0	0	0	1	0	1	0	0	0	0	0	0	0	0	0	0	1	8	6
4	0	0	0	1	1	1	0	1	0	0	0	0	0	0	0	1	0	1	0	0	0	0	0	0	0	0	0	0	1	9	8
4	0	0	0	1	1	1	0	1	0	0	0	0	0	0	0	0	0	1	0	0	0	0	0	0	0	0	0	0	1	7	4
4	1	0	0	1	1	1	0	1	0	0	0	0	0	0	0	1	0	1	0	0	0	0	0	0	0	0	0	0	1	8	6
4	0	0	0	0	0	1	0	1	0	0	0	0	0	0	0	1	0	0	1	1	0	0	0	0	0	0	0	0	1	9	4
4	0	0	0	0	0	1	0	1	0	0	0	0	0	0	0	1	0	0	0	1	0	0	0	0	0	0	0	0	1	9	6
4	1	0	0	0	0	1	0	1	0	0	0	0	1	0	0	1	1	1	0	1	0	0	0	0	0	0	0	0	1	8	5
4	0	1	0	0	1	1	0	1	0	0	0	0	0	0	0	1	0	0	0	0	0	0	0	0	0	0	0	0	1	13	8
4	0	0	0	0	1	1	0	1	0	0	0	0	0	0	0	0	0	0	0	0	0	0	0	0	0	0	0	0	1	6	8
4	1	0	1	0	0	1	0	1	0	1	0	1	1	0	0	0	0	1	0	0	0	0	0	0	0	0	0	0	1	7	10
4	0	0	0	0	1	1	0	1	0	0	0	0	0	0	0	0	0	1	0	0	0	0	0	0	0	0	0	0	1	7	7
4	1	0	0	1	1	1	0	1	0	0	0	0	0	0	0	0	0	1	0	0	0	0	0	0	0	0	0	0	1	7	6
4	1	0	0	1	1	1	0	1	0	0	0	0	0	1	0	1	0	1	0	0	0	0	0	0	0	0	0	0	1	6	6
4	0	0	0	0	0	1	0	1	0	0	0	0	0	1	0	0	0	1	0	0	0	0	0	0	0	0	0	0	1	5	6
4	1	0	0	0	0	1	1	1	0	0	0	0	0	0	0	1	0	1	0	0	0	0	0	0	0	0	0	0	1	9	6
4	1	1	0	1	1	1	0	1	0	0	0	0	0	0	0	1	0	1	0	0	0	0	0	0	0	0	0	0	1	10	5
4	1	0	0	1	1	1	0	1	0	0	0	0	1	0	0	1	0	1	0	0	0	0	0	0	0	0	0	0	1	9	5
4	1	1	1	0	0	1	0	1	0	1	0	0	0	0	0	1	0	0	1	1	0	0	0	0	0	0	0	0	1	13	10
4	1	1	0	0	1	1	0	1	1	1	0	0	0	0	0	1	0	1	0	0	0	0	0	0	0	0	0	0	1	14	6
4	1	1	0	0	0	1	0	1	1	1	0	0	0	0	0	1	0	1	1	1	0	0	0	0	0	0	0	0	1	14	6
4	1	1	0	0	0	1	0	1	0	1	0	0	0	0	0	1	0	0	1	1	0	0	0	0	0	0	0	0	1	10	4
4	0	0	0	0	0	1	0	0	0	0	0	0	1	0	0	0	0	0	0	0	0	0	0	0	0	0	0	0	1	9	4
4	0	0	0	0	0	1	0	0	0	0	0	1	0	0	0	0	0	0	0	0	0	0	0	0	0	0	0	0	1	6	5
4	0	1	0	0	0	1	0	0	0	1	0	0	0	0	0	1	0	1	0	1	0	0	0	0	0	0	0	0	1	10	6
4	1	0	0	0	0	1	0	0	1	0	0	0	0	0	0	0	0	1	0	0	0	0	0	0	0	0	0	0	1	6	8
4	1	0	0	1	1	1	0	0	1	0	0	0	0	0	0	1	1	1	0	0	0	0	0	0	0	0	0	0	1	7	8
4	0	1	1	0	0	1	0	0	0	1	0	0	0	0	0	1	0	1	1	1	0	0	0	0	0	0	0	0	1	10	9
4	1	1	1	0	1	1	0	0	0	0	0	0	0	0	0	0	1	1	1	1	0	0	0	0	0	0	0	0	1	14	12
4	1	1	1	0	0	1	0	0	0	1	0	0	0	0	0	1	0	1	0	0	0	0	0	0	0	0	0	0	1	15	9
4	1	1	0	1	1	1	0	0	0	0	0	0	0	0	0	1	0	1	1	1	0	0	0	0	0	0	0	0	1	11	8
4	1	1	1	1	1	1	0	0	0	1	0	0	0	0	0	0	0	1	1	1	0	0	0	0	0	0	0	0	1	10	9
4	1	0	1	1	1	1	0	0	0	0	0	1	1	0	0	0	0	1	1	1	0	0	0	0	0	0	0	0	1	8	9
4	1	1	0	0	0	1	0	0	0	0	1	0	0	0	0	1	0	1	1	1	0	0	0	0	0	0	0	0	1	12	7
4	1	0	0	0	0	1	0	0	1	0	0	0	0	0	0	1	0	1	0	1	0	0	0	0	0	0	0	0	1	8	6
4	1	0	0	1	1	1	0	0	1	0	0	0	0	0	0	0	0	1	0	1	0	0	0	0	0	0	0	0	1	9	6
4	0	0	0	1	1	1	0	0	0	0	0	0	0	0	0	1	0	1	0	1	0	0	0	0	0	0	0	0	1	8	6
4	0	0	0	1	1	1	0	0	0	0	0	0	1	0	0	1	0	1	0	1	0	0	0	0	0	0	0	0	1	9	8
4	0	0	0	1	1	1	0	0	0	0	0	0	0	0	0	0	0	1	0	1	0	0	0	0	0	0	0	0	1	7	4
4	0	1	1	0	1	1	0	0	0	0	0	0	0	0	0	1	0	0	1	1	0	0	0	0	0	0	0	0	1	12	11
2	1	1	0	1	0	1	0	0	0	0	0	0	0	0	0	1	0	1	0	1	1	0	1	0	0	72	0	1	1	12	6
2	1	1	1	1	0	1	0	0	0	1	0	0	0	0	0	1	0	0	0	1	1	0	1	0	0	48	0	1	1	11	10
2	1	1	0	0	0	1	0	0	0	0	0	0	0	0	0	1	0	0	0	0	1	0	1	0	0	24	0	1	1	11	4
2	1	1	1	0	0	1	0	0	0	1	0	0	0	0	0	1	0	1	0	0	1	0	1	0	0	24	0	1	1	15	9
2	1	1	1	1	1	1	0	1	0	1	0	0	0	0	0	1	0	1	1	1	1	0	1	0	0	24	0	1	1	12	9
2	1	1	0	0	1	1	0	1	0	0	0	0	0	0	0	1	0	1	0	1	1	0	1	0	0	72	0	1	1	12	6
2	1	1	1	0	1	1	0	1	0	0	0	0	0	0	0	1	0	1	1	1	1	0	1	0	0	48	0	1	1	11	9
2	1	1	0	0	1	1	0	0	0	0	0	1	0	0	0	0	0	0	0	0	1	0	1	0	0	24	0	1	1	13	8
2	1	1	1	0	0	1	0	0	0	1	0	0	0	0	0	1	0	0	1	1	1	0	1	0	0	48	0	1	1	13	10
2	0	0	0	0	1	1	0	0	0	0	0	0	0	0	0	0	0	0	0	0	1	0	1	0	0	72	0	1	1	9	4
2	0	1	1	0	1	1	0	0	0	1	0	0	0	0	0	1	0	1	1	1	1	0	1	0	0	48	0	1	1	10	9
3	0	0	1	0	0	1	0	0	0	0	0	0	0	0	0	0	0	0	0	0	1	0	1	0	0	48	0	1	1	9	15
3	1	0	0	1	1	1	0	0	1	0	0	0	0	0	0	1	0	1	0	0	1	0	1	0	0	72	0	1	1	9	8
4	1	1	0	0	1	0	0	0	0	0	0	1	0	0	0	1	1	1	1	1	1	0	1	0	0	96	0	1	1	15	8
4	0	1	1	0	1	1	0	1	0	0	0	0	0	0	0	1	0	0	1	0	1	0	1	0	0	96	0	1	1	12	11
4	1	1	0	0	1	1	0	0	0	1	1	0	0	0	0	1	1	1	1	1	1	0	1	0	0	72	0	1	1	14	4
4	1	0	0	0	1	1	0	0	1	0	0	1	1	0	0	1	0	1	0	1	1	0	1	0	0	96	0	1	1	9	6
4	0	0	1	0	0	0	0	0	0	1	0	0	0	0	0	0	0	1	1	1	1	0	1	0	0	48	0	1	1	9	10
2	0	1	1	0	0	1	0	0	0	0	0	0	0	0	0	1	0	1	1	1	1	0	1	0	0	120	0	2	1	11	9
2	1	1	1	0	0	0	0	0	0	1	0	0	0	0	0	1	0	1	1	1	1	0	1	0	0	144	0	2	1	14	10
4	0	1	1	0	1	1	0	1	0	0	0	1	1	0	0	1	0	0	0	1	1	0	1	0	0	120	0	2	1	13	11
2	1	1	0	0	0	1	0	0	0	1	0	1	1	0	0	1	0	0	1	1	1	1	0	0	17	0	1	0	1	10	4
2	1	1	1	1	1	1	0	0	0	0	0	0	0	0	0	1	0	1	1	0	1	1	0	0	1	0	1	0	1	10	9
2	1	0	1	1	1	1	0	0	0	1	0	0	0	0	0	1	0	1	1	1	1	1	0	0	2	0	1	0	1	8	9
2	1	1	0	1	1	1	0	1	0	0	0	0	0	0	0	1	0	1	1	1	1	1	0	0	1	0	1	0	1	12	7
2	1	1	0	0	1	1	0	0	0	1	1	1	1	0	0	1	0	1	0	0	1	1	0	0	18	0	1	0	1	14	6
2	1	1	0	0	1	1	0	0	0	1	0	0	0	0	0	1	0	0	1	1	1	1	0	0	37	0	1	0	1	10	4
3	1	0	0	1	1	1	0	0	1	0	0	0	0	0	0	1	1	0	0	1	1	1	0	0	2	0	1	0	1	9	8
3	1	1	1	1	1	1	0	0	1	1	0	1	0	0	0	0	0	1	0	1	1	1	0	0	35	0	1	0	1	14	15
3	1	1	0	1	1	1	0	0	1	0	0	0	0	0	0	1	1	0	0	0	1	1	0	0	20	0	1	0	1	14	8
3	1	0	1	1	1	1	0	0	1	0	0	0	0	0	0	1	0	1	0	0	1	1	0	0	30	0	1	0	1	9	9
3	0	1	0	1	1	1	0	0	1	0	0	0	0	0	0	0	1	1	0	0	1	1	0	0	40	0	1	0	1	11	7
3	1	0	0	1	1	1	0	0	1	1	0	0	0	1	0	1	0	0	0	0	1	1	0	0	23	0	1	0	1	8	7
3	1	1	1	0	0	1	1	0	0	0	0	1	0	0	0	1	0	1	1	1	1	1	0	0	3	0	1	0	1	13	9
3	1	1	1	1	1	1	0	0	0	0	0	0	0	0	0	1	0	0	0	1	1	1	0	0	13	0	1	0	1	12	12
3	0	0	1	1	1	1	1	1	0	#NULL!	0	1	0	0	0	1	1	1	0	0	1	1	0	0	20	0	1	0	1	7	12
3	0	1	1	1	1	1	1	1	0	0	0	0	0	1	0	0	1	1	1	1	1	1	0	0	1	0	1	0	1	14	10
3	0	1	1	0	1	1	0	0	0	0	0	1	1	0	0	1	1	0	1	0	1	1	0	0	9	0	1	0	1	11	9
3	1	0	1	1	1	1	0	0	1	0	0	1	0	0	0	0	0	0	0	1	1	1	0	0	2	0	1	0	1	7	9
3	0	1	0	1	0	1	0	0	1	0	0	0	0	0	0	1	1	0	1	0	1	1	0	0	3	0	1	0	1	11	3
3	0	1	1	0	1	1	0	0	0	0	0	1	0	0	0	1	1	0	1	1	1	1	0	0	15	0	1	0	1	12	13
3	0	1	1	1	1	1	0	0	0	1	0	1	0	0	0	1	0	1	1	0	1	1	0	0	35	0	1	0	1	14	12
3	0	1	0	0	0	1	0	0	0	1	0	1	0	0	0	1	1	0	1	1	1	1	0	0	11	0	1	0	1	13	7
3	0	1	0	1	0	1	0	0	1	0	0	1	1	0	0	1	0	0	0	0	1	1	0	0	30	0	1	0	1	10	5
3	0	1	1	1	1	1	0	1	0	0	0	1	0	1	0	0	1	1	0	1	1	1	0	0	1	0	1	0	1	14	10
3	0	1	1	0	1	1	0	0	0	0	0	1	0	0	0	1	1	0	1	0	1	1	0	0	9	0	1	0	1	11	9
3	1	1	0	1	1	1	0	0	1	1	0	1	0	0	0	1	0	0	0	1	1	1	0	0	3	0	1	0	1	13	6
3	1	0	1	1	1	1	0	0	0	1	1	1	0	0	0	1	0	0	0	0	1	1	0	0	46	0	1	0	1	9	12
3	0	1	1	0	1	1	0	0	0	0	0	1	0	0	0	1	1	0	1	1	1	1	0	0	3	0	1	0	1	15	13
3	0	1	1	0	1	1	0	0	1	0	0	1	1	0	0	1	1	0	0	1	1	1	0	0	12	0	1	0	1	14	10
3	0	1	0	1	0	1	0	0	1	0	0	0	0	0	0	1	0	0	0	0	1	1	0	0	30	0	1	0	1	10	5
4	0	0	0	0	0	1	0	0	0	1	0	1	0	0	0	1	0	1	0	1	1	1	0	0	35	0	1	0	1	7	7
4	1	1	0	0	1	1	0	1	0	0	0	0	1	0	0	1	0	1	0	0	1	1	0	0	4	0	1	0	1	14	8
2	1	1	0	0	#NULL!	1	0	0	0	1	0	0	1	0	0	1	0	1	0	0	1	1	1	1	15	24	1	1	1	14	6
4	1	1	1	0	0	1	0	0	0	0	0	1	0	0	0	1	0	0	1	1	1	1	1	1	6	480	1	3	1	15	11
2	1	1	0	0	0	1	0	0	0	0	0	1	1	0	0	1	0	1	1	1	1	1	0	0	200	0	2	0	1	12	7
2	0	1	0	0	1	1	0	0	0	1	1	1	1	0	0	1	0	1	0	0	1	1	0	0	108	0	2	0	1	10	6
2	1	1	0	1	1	1	0	1	0	0	0	1	1	0	0	1	0	1	1	1	1	1	0	0	209	0	2	0	1	10	5
2	1	1	0	1	1	1	0	1	0	1	0	0	0	0	0	1	0	0	1	1	1	1	0	0	297	0	2	0	1	11	7
2	1	1	0	0	1	1	0	0	0	0	1	1	1	0	0	1	0	1	1	1	1	1	0	0	204	0	2	0	1	12	7
2	0	1	0	0	1	1	0	0	0	1	0	0	0	0	0	1	0	1	0	1	1	1	0	0	108	0	2	0	1	10	6
2	1	1	0	0	1	1	0	0	0	1	0	0	0	0	0	1	1	1	1	1	1	1	0	0	100	0	2	0	1	14	4
3	0	1	0	1	1	1	0	0	1	1	0	1	0	0	0	0	0	0	0	1	1	1	0	0	100	0	2	0	1	12	8
3	1	0	1	1	1	1	0	0	1	1	0	0	0	0	0	0	0	0	0	1	1	1	0	0	71	0	2	0	1	9	15
3	0	1	1	1	1	1	1	1	0	1	0	0	0	1	0	1	0	1	1	1	1	1	0	0	50	0	2	0	1	12	9
3	1	1	0	1	0	1	0	0	1	0	0	0	0	0	0	1	0	0	0	0	1	1	0	0	100	0	2	0	1	12	4
3	0	1	1	1	1	1	0	1	0	1	0	1	1	1	0	1	0	1	0	1	1	1	0	0	50	0	2	0	1	12	9
3	0	1	0	0	1	1	0	0	0	0	0	0	0	0	0	1	0	0	0	1	1	1	0	0	70	0	2	0	1	15	8
3	1	1	0	1	0	1	0	0	1	0	1	1	1	0	0	1	0	0	0	0	1	1	0	0	100	0	2	0	1	12	4
4	1	1	1	0	0	0	0	1	0	1	1	0	1	0	0	1	0	1	1	0	1	1	0	0	201	0	2	0	1	14	10
2	1	1	0	1	1	1	0	0	0	1	1	1	1	0	0	1	1	0	1	1	1	1	1	1	287	24	2	1	1	11	7
2	1	1	0	0	0	1	0	0	0	1	0	1	1	0	0	1	1	1	1	1	1	1	1	1	95	24	2	1	1	14	4
2	1	1	1	0	1	1	0	0	0	0	1	0	1	0	0	1	1	1	1	1	1	1	1	1	150	48	2	1	1	14	12

## Sheet: Codes & Variable View
Name	Type	Label	Values	Measure	Role
District	String	District of residence	{2, Al Husha; 3, Habur Zulaymah; 4,Bura}	Nominal	Split
Gender	Numeric	Gender of Participant	{0, Female; 1, Male}...	Nominal	Input
Age2	Numeric		{0, < 10 years; 1, >= 10 years}...	Nominal	Input
Family_size2	Numeric		{0, <= 8 members; 1, > 8 members}...	Nominal	Input
Father_Education	Numeric	Father's education level	{0, Educated fathers (at least primary); 1, illiterate fathers}...	Nominal	Input
Father_Occupation1	Numeric	Fathers’ employment status	{0, Emploied; 1, Unemploied}...	Nominal	Input
Mother_Occupation1	Numeric	Mothers’ employment status	{0, Emploied; 1, Unemploied}...	Nominal	Input
Toilet_House	Numeric	Is there a toilet in the house	{0, YES; 1, NO}...	Nominal	Input
Toilet_School	Numeric	Is there a toilet in the school	{0, YES; 1, NO}...	Nominal	Input
House_water_Source1	Numeric	Main water source at home	{0, Piped; 1, unpiped}...	Nominal	Input
Dysuria	Numeric	Pain during urination	{0, NO; 1, YES}...	Nominal	Target
Visible_Hematuria	Numeric	Visible blood in urine (Hematuria)	{0, NO; 1, YES}...	Nominal	Target
Microhematuria	Numeric	Microhematuria (blood in urine detected by dipstick or microscopy)	{0, NEGATIVE; 1, POSITIVE}...	Nominal	Target
Proteinuria	Numeric	Presence of protein in urine	{0, NEGATIVE; 1, POSITIVE}...	Nominal	Target
Diarrhea	Numeric	Do you have diarrhea during the last two weeks?	{0, NO; 1, YES}...	Nominal	Target
Hematochezia	Numeric	noticed blood in stool (Lab.)	{0, NO; 1, YES}...	Nominal	Target
General_Water_contact	Numeric	General contact with contaminated/open water	{0, NO; 1, YES}...	Nominal	Input
Wear_Shoes	Numeric	Do you usually wear shoes when going outside, especially near water sources?	{0, YES; 1, NO}...	Nominal	Input
Water_Discharges	Numeric	Are wastewater/sewage discharges disposed of using an improved method (e.g., septic system, sewage network)?	{0, improved; 1, unimproved}...	Nominal	Input
Previous_Bilharzia	Numeric	Were you diagnosed with bilharziasis, previously?	{0, NO; 1, YES}...	Nominal	Input
Treatment2	Numeric	Has the child received anti-schistosomiasis treatment before	{0, YES; 1, NO}...	Nominal	Input
Any_Schisto	Numeric	Infection with any Schistosoma spp.	{0, NEGATIVE; 1, POSITIVE}...	Nominal	Target
S.haematobium_Presence	Numeric	Presence of S. haematobium eggs in urine	{0, NEGATIVE; 1, POSITIVE}...	Nominal	Target
S.mansoni_presence1	Numeric	Presence of S. mansoni eggs in stool	{0, NEGATIVE; 1, POSITIVE}...	Nominal	Target
Dual_Infection	Numeric	Co-infection of S. mansoni and S. haematobium	{0, NO; 1, YES}...	Nominal	Target
S.haematobium_Eggs10ml	Numeric	Number of S. haematobium eggs per 10 ml urine	None	Scale	Both
S.mansoni_EPG	Numeric	Eggs per gram (EPG) of S. mansoni	None	Scale	Both
S.haem_intensity	Numeric		{0, Uninfected; 1, Light; 2, Heavy}...	Ordinal	Target
S.mansoni_intensity	Numeric		{0, Uninfected; 1, Light; 2, Moderate; 3, Heavy}...	Ordinal	Target
Endemicity_level	Numeric		{0, Hypoendemic; 1, Mesoendemic}...	Nominal	Input
Age	Numeric	Age in years	None	Scale	Both
Household_Size	Numeric	Number of people in the household	None	Scale	Input
